# Supplementary material for: Forecast of Malignant Peritoneal Mesothelioma Mortality in Italy up to 2040
Source: Int J Environ Res Public Health. 2020 Dec 28;18(1):160. doi: 10.3390/ijerph18010160 (PMC7796001; doi:10.3390/ijerph18010160)
Supplement: Supplementary file 1 [file ijerph-18-00160-s001.zip]

Archive with 5 entries (5 files):
- Figure S1.docx
- Table S1.docx
- Table S2.docx
- Table S3.docx
- Table S4.docx
